# Supplementary material for: Genetic Analysis of Bordetella pertussis Isolates from the 2008–2010 Pertussis Epidemic in Japan
Source: PLoS One. 2013 Oct 4;8(10):e77165. doi: 10.1371/journal.pone.0077165 (PMC3790747; doi:10.1371/journal.pone.0077165)
Supplement: Table S1 — Characteristics of Bordetella pertussis study isolates. (XLSX) [file pone.0077165.s001.xlsx]

## Sheet: Table S1
Table S1. Characteristics of Bordetella pertussis isolates
Isolate ID	Isolation year	Patient's Age	Origin (District)	MT	Allele types					Phenotypes
					fim3	ptxP	ptxA	prn		Prn	Fim2	Fim3
141	2002	4M	Tohoku	186	fim3A	ptxP1	ptxA2	prn1		-	-	+
146	2002	1Y	Kanto	230	fim3A	ptxP1	ptxA1	prn1		+	-	+
152	2002	7M	Kanto	186	fim3A	ptxP1	ptxA2	prn1		-	-	+
154	2002	11M	Kanto	28	fim3A	ptxP1	ptxA1	prn1		+	-	-
155	2002	3M	Kinki	186	fim3A	ptxP1	ptxA2	prn1		-	-	+
156	2002	3M	Kanto	186	fim3A	ptxP1	ptxA2	prn1		+	-	+
157	2002	11M	Kanto	16	fim3A	ptxP3	ptxA1	prn2		+	-	+
159	2002	4M	Chugoku	27a	fim3A	ptxP3	ptxA1	prn2		+	-	+
162	2002	1M	Kyusyu	27a	fim3A	ptxP3	ptxA1	prn2		+	-	+
202	2003	4M	Kyushu	186	fim3A	ptxP1	ptxA2	prn1		-	+	+
211	2003	2M	Kanto	12	fim3A	ptxP8	ptxA2	prn1		+	-	+
214	2003	1Y	Kanto	186	fim3A	ptxP1	ptxA2	prn1		-	-	+
215	2003	3M	Kanto	186	fim3A	ptxP1	ptxA2	prn1		-	+	+
227	2003	7M	Tohoku	233	fim3A	ptxP1	ptxA1	prn1		+	-	+
228	2003	1M	Kanto	27a	fim3A	ptxP3	ptxA1	prn2		+	-	+
232	2004	1Y	Kanto	186	fim3A	ptxP1	ptxA2	prn1		-	-	+
233	2004	2M	Tohoku	186	fim3A	ptxP1	ptxA2	prn1		-	-	+
235	2004	8M	Tohoku	27a	fim3A	ptxP3	ptxA1	prn2		+	-	+
243	2004	6M	Chubu	186	fim3A	ptxP1	ptxA2	prn1		-	-	+
254	2004	1Y	Tohoku	227	fim3A	ptxP1	ptxA2	prn1		+	-	+
260	2004	1Y	Kanto	27a	fim3A	ptxP3	ptxA1	prn2		+	-	+
267	2004	6M	Kyushu	186	fim3A	ptxP1	ptxA2	prn1		-	-	+
279	2004	4M	Tohoku	32	fim3B	ptxP3	ptxA1	prn2		+	-	+
283	2005	9Y	Kanto	27a	fim3A	ptxP3	ptxA1	prn2		+	-	+
284	2005	1M	Chubu	186	fim3A	ptxP1	ptxA2	prn1		+	-	+
285	2005	2M	Kanto	186	fim3A	ptxP1	ptxA2	prn1		-	-	+
289	2005	6M	Kinki	27a	fim3A	ptxP3	ptxA1	prn2		+	-	+
290	2005	1Y	Chugoku	27a	fim3A	ptxP3	ptxA1	prn2		+	-	+
291	2005	1Y	Chubu	186	fim3A	ptxP1	ptxA2	prn1		-	-	+
292	2005	1M	Chubu	226	fim3A	ptxP1	ptxA2	prn1		-	-	+
293	2005	4M	Chubu	186	fim3A	ptxP1	ptxA2	prn1		-	-	+
294	2005	10M	Kyusyu	27a	fim3A	ptxP3	ptxA1	prn2		+	-	+
296	2005	6Y	Kyusyu	27a	fim3A	ptxP3	ptxA1	prn2		+	-	+
297	2005	3M	Chugoku	22	fim3A	ptxP3	ptxA1	prn2		+	-	+
298	2005	3M	Kinki	69	fim3B	ptxP3	ptxA1	prn2		+	-	+
299	2005	5M	Kyushu	186	fim3A	ptxP1	ptxA2	prn1		-	-	+
300	2005	2M	Kyusyu	26	fim3B	ptxP3	ptxA1	prn2		+	-	+
301	2005	11M	Kyusyu	27d	fim3B	ptxP3	ptxA1	prn2		+	-	+
302	2005	1M	Kinki	226	fim3A	ptxP1	ptxA2	prn1		-	-	+
303	2005	1M	Chugoku	224	fim3A	ptxP1	ptxA2	prn1		+	-	+
306	2006	10Y	Chubu	69	fim3B	ptxP3	ptxA1	prn2		+	-	+
307	2006	2M	Chubu	186	fim3A	ptxP1	ptxA2	prn1		-	-	+
310	2006	11Y	Tohoku	194	fim3A	ptxP1	ptxA2	prn1		-	-	+
311	2006	1Y	Tohoku	187	fim3A	ptxP1	ptxA2	prn1		+	-	+
313	2006	58Y	Kanto	186	fim3A	ptxP1	ptxA2	prn1		-	-	+
322	2006	1M	Kanto	186	fim3A	ptxP1	ptxA2	prn1		-	-	+
323	2006	1Y	Kanto	186	fim3A	ptxP1	ptxA2	prn1		-	-	+
332	2006	35Y	Kinki	194	fim3A	ptxP1	ptxA2	prn1		-	-	+
333	2006	30Y	Kinki	194	fim3A	ptxP1	ptxA2	prn1		-	-	+
334	2006	0Y	Kinki	194	fim3A	ptxP1	ptxA2	prn1		-	-	+
335	2006	0Y	Kinki	186	fim3A	ptxP1	ptxA2	prn1		+	-	+
312	2007	4M	Kanto	27a	fim3A	ptxP3	ptxA1	prn2		+	-	+
314	2007	3M	Kanto	186	fim3A	ptxP1	ptxA2	prn1		-	-	+
316	2007	53Y	Tohoku	234	fim3A	ptxP1	ptxA1	prn1		+	-	+
317	2007	11Y	Tohoku	234	fim3A	ptxP1	ptxA1	prn1		+	-	+
318	2007	1Y	Kanto	186	fim3A	ptxP1	ptxA2	prn1		-	-	+
324	2007	65Y	Kanto	27a	fim3A	ptxP3	ptxA1	prn2		+	-	+
327	2007	10Y	Shikoku	229	fim3A	ptxP1	ptxA2	prn1		+	-	+
330	2007	6M	Chubu	27d	fim3B	ptxP3	ptxA1	prn2		+	-	+
336	2007	0Y	Kinki	27a	fim3A	ptxP3	ptxA1	prn2		+	-	+
337	2007	43Y	Kinki	27a	fim3A	ptxP3	ptxA1	prn2		+	-	+
343	2007	0Y	Kanto	95	fim3A	ptxP3	ptxA1	prn2		+	-	+
331	2008	1Y	Chubu	27d	fim3B	ptxP3	ptxA1	prn2		+	-	+
338	2008	11Y	Kinki	27d	fim3B	ptxP3	ptxA1	prn2		+	-	+
339	2008	8Y	Kinki	27d	fim3B	ptxP3	ptxA1	prn2		+	-	+
340	2008	29Y	Kinki	27d	fim3B	ptxP3	ptxA1	prn2		+	-	+
341	2008	6Y	Kinki	187	fim3A	ptxP1	ptxA2	prn1		+	-	+
342	2008	0Y	Kinki	27d	fim3B	ptxP3	ptxA1	prn2		+	-	+
344	2008	5Y	Chubu	27d	fim3B	ptxP3	ptxA1	prn2		+	-	+
345	2008	4Y	Chubu	27d	fim3B	ptxP3	ptxA1	prn2		+	+	+
464	2008	3M	kanto	27a	fim3A	ptxP3	ptxA1	prn2		+	-	+
465	2008	27Y	kanto	27d	fim3B	ptxP3	ptxA1	prn2		+	-	+
466	2008	33Y	kanto	186	fim3A	ptxP1	ptxA2	prn1		-	-	+
467	2008	8M	kanto	27d	fim3B	ptxP3	ptxA1	prn2		+	-	+
346	2009	2M	Chubu	186	fim3A	ptxP1	ptxA2	prn1		-	+	+
347	2009	3Y	Shikoku	27c	fim3A	ptxP3	ptxA1	prn9		+	-	+
348	2009	41Y	Chubu	27a	fim3A	ptxP3	ptxA1	prn2		+	-	+
349	2009	2M	Kyusyu	186	fim3A	ptxP1	ptxA2	prn1		+	-	+
350	2009	13Y	Chubu	186	fim3A	ptxP1	ptxA2	prn1		+	-	+
351	2009	4M	Shikoku	186	fim3A	ptxP1	ptxA2	prn1		-	-	+
352	2009	1M	Shikoku	34	fim3A	ptxP1	ptxA1	prn1		+	+	-
353	2009	12Y	Kyusyu	22	fim3A	ptxP3	ptxA1	prn2		+	-	+
354	2009	1M	Kyusyu	248	fim3A	ptxP1	ptxA2	prn1		+	-	+
355	2009	6M	Kinki	27a	fim3A	ptxP3	ptxA1	prn2		+	-	+
458	2009	70Y	kanto	186	fim3A	ptxP1	ptxA2	prn1		-	-	+
459	2009	5M	kanto	186	fim3A	ptxP1	ptxA2	prn1		-	-	+
460	2009	6M	kanto	186	fim3A	ptxP1	ptxA2	prn1		-	-	+
357	2010	12Y	Kanto	186	fim3A	ptxP1	ptxA2	prn1		-	-	+
362	2010	3Y	Kyusyu	27d	fim3B	ptxP3	ptxA1	prn2		+	-	+
364	2010	8Y	Kanto	27a	fim3A	ptxP3	ptxA1	prn2		+	-	+
368	2010	5M	Kyusyu	186	fim3A	ptxP1	ptxA2	prn1		+	-	+
369	2010	15Y	Kyusyu	27a	fim3A	ptxP3	ptxA1	prn2		+	-	-
371	2010	1M	Kyusyu	186	fim3A	ptxP1	ptxA2	prn1		+	-	+
462	2010	6M	kanto	27a	fim3A	ptxP3	ptxA1	prn2		+	-	+
470	2010	1M	kanto	27a	fim3A	ptxP3	ptxA1	prn2		+	-	+
376	2011	2M	Chubu	27a	fim3A	ptxP3	ptxA1	prn2		+	+	+
377	2011	1M	Chugoku	27a	fim3A	ptxP3	ptxA1	prn2		+	-	+
378	2011	21Y	Kyusyu	186	fim3A	ptxP1	ptxA2	prn1		-	-	+
379	2011	14Y	Kyusyu	27a	fim3A	ptxP3	ptxA1	prn2		+	-	+
389	2011	3M	Kanto	27a	fim3A	ptxP3	ptxA1	prn2		+	-	+
390	2011	4Y	Kinki	253	fim3A	ptxP1	ptxA2	prn1		-	-	+
391	2011	5Y	Kanto	27a	fim3A	ptxP3	ptxA1	prn2		+	-	+
395	2011	6M	Kinki	186	fim3A	ptxP1	ptxA2	prn1		-	-	+
396	2011	1M	Kinki	187	fim3A	ptxP1	ptxA2	prn1		+	-	+
398	2011	4M	Kinki	225	fim3A	ptxP1	ptxA2	prn1		-	-	+
401	2011	9Y	Kinki	251	fim3A	ptxP1	ptxA2	prn1		-	-	+
404	2011	10Y	Kyusyu	27a	fim3A	ptxP3	ptxA1	prn2		+	-	+
407	2011	6M	Kyusyu	27a	fim3A	ptxP3	ptxA1	prn2		+	-	+
409	2011	4M	Tohoku	27a	fim3A	ptxP3	ptxA1	prn2		+	-	+
451	2011	3M	Kinki	186	fim3A	ptxP1	ptxA2	prn1		-	-	+
452	2011	7M	Kinki	186	fim3A	ptxP1	ptxA2	prn1		-	-	+
453	2011	6M	Kinki	186	fim3A	ptxP1	ptxA2	prn1		+	-	+
412	2012	26Y	Shikoku	186	fim3A	ptxP1	ptxA2	prn1		-	-	+
413	2012	10Y	Kanto	27a	fim3A	ptxP3	ptxA1	prn2		+	-	+
414	2012	1M	Chubu	27a	fim3A	ptxP3	ptxA1	prn2		+	-	+
420	2012	4M	Kanto	27a	fim3A	ptxP3	ptxA1	prn2		+	-	+
423	2012	8Y	Kanto	27a	fim3A	ptxP3	ptxA1	prn2		+	-	+
430	2012	1Y	Kinki	27a	fim3A	ptxP3	ptxA1	prn2		+	-	+
431	2012	2M	Kinki	27e	fim3B	ptxP3	ptxA1	prn9		+	-	+
432	2012	8Y	Kinki	27a	fim3A	ptxP3	ptxA1	prn2		+	-	+
433	2012	5M	Kinki	27a	fim3A	ptxP3	ptxA1	prn2		+	-	+
434	2012	7Y	Kanto	27a	fim3A	ptxP3	ptxA1	prn2		+	-	+
437	2012	1M	Kinki	186	fim3A	ptxP1	ptxA2	prn1		-	-	+
439	2012	3M	Kinki	27a	fim3A	ptxP3	ptxA1	prn2		+	-	+
443	2012	3M	Kinki	27a	fim3A	ptxP3	ptxA1	prn2		+	-	+
444	2012	1M	Tohoku	27b	fim3A	ptxP3	ptxA1	prn3		+	-	+
445	2012	1M	Tohoku	27a	fim3A	ptxP3	ptxA1	prn2		+	-	+
446	2012	2M	Tohoku	27a	fim3A	ptxP3	ptxA1	prn2		+	-	+
447	2012	28Y	Kyusyu	186	fim3A	ptxP1	ptxA2	prn1		-	-	+
448	2012	2M	Kinki	27a	fim3A	ptxP3	ptxA1	prn2		+	-	+
449	2012	4M	Kinki	27a	fim3A	ptxP3	ptxA1	prn2		+	-	+
450	2012	1M	Kinki	27a	fim3A	ptxP3	ptxA1	prn2		+	-	+
454	2012	11Y	Tohoku	27e	fim3B	ptxP3	ptxA1	prn9		+	-	+
455	2012	1M	Tohoku	27a	fim3A	ptxP3	ptxA1	prn2		+	-	+
