# Supplementary material for: Genetic Analysis of Bordetella pertussis Isolates from the 2008–2010 Pertussis Epidemic in Japan
Source: PLoS One. 2013 Oct 4;8(10):e77165. doi: 10.1371/journal.pone.0077165 (PMC3790747; doi:10.1371/journal.pone.0077165)
Supplement: Table S2 — PCR primers in this study. (XLSX) [file pone.0077165.s002.xlsx]

## Sheet: Table S2
Table S2. Primers used for virulence-associated allelic variants
Target gene	Region	Primer name	Sequence (5′ to 3′)	Coordinatea	Reference
fim3		fim3-innerF	CCAGCACCCTCAACCATATC	1647738	33
		fim3-innerR	GGCTTGCGTGGTTTTGTC	1648055
ptxP		ptx-PF	AATCGTCCTGCTCAACCGCC	3987811	18
		ptx-PR	GGTATACGGTGGCGGGAGGA	3988365
ptxA		ptxA-innerF	GACCACGACCACGGAGTATT	3988824	33
		ptxA-innerR	GTACACGAGAACCATCGCCT	3989021
prn	R1	prn-innerF	GTCATTGCAGCCGGAAGACC	1098657	33
		prn-innerR	CCGGTCTCGATGACATTGCC	1099111
	R2	prnR2-F	GGTCAATACGCTGGCGGGTT	1099512	This study
		prnR2-R	CGTGTTGACCGCCGCGTT	1099921
aCoordinates in Bordetella pertussis Tohama genome sequence NC_002929.2
